# Supplementary material for: Integration of molecular coarse-grained model into geometric representation learning framework for protein-protein complex property prediction
Source: Nat Commun. 2024 Nov 7;15:9629. doi: 10.1038/s41467-024-53583-w (PMC11544137; doi:10.1038/s41467-024-53583-w)
Supplement: Supplementary file 4 — Source Data [file 41467_2024_53583_MOESM4_ESM.xlsx]

## Sheet: Figure 3(a)
Figure 3(a)
	Influence of pre-training on PDBbind (based on Pearson coefficient)
		pre-train	original
	M2-scale	0.606	0.597
	M3-scale	0.604	0.603
	Atom-scale	0.584	0.541
	Res-scale	0.582	0.578
	Influence of pre-training on ATLAS (based on Pearson coefficient)
		pre-train	original
	M2-scale	0.83	0.825
	M3-scale	0.835	0.832
	Atom-scale	0.824	0.823
	Res-scale	0.822	0.82
	Influence of pre-training on MANY/DC (based on AUPR)
		pre-train	original
	M2-scale	0.866	0.88
	M3-scale	0.861	0.881
	Atom-scale	0.813	0.824
	Res-scale	0.832	0.859

## Sheet: Figure 3(b)
Figure 3(b)
	Removal of MARTINI bond-based edges (based on Pearson coefficient)
	Before	0.597
	After	0.569
	Removal of bead-residue composition edges (based on Pearson coefficient)
	Before	0.569
	After	0.557
	Removal of duplicate MARTINI edges (based on Pearson coefficient)
	Before	0.597
	After	0.573
	Set all bead types to identical (based on Pearson coefficient)
	Before	0.597
	After	0.583
	Further removal of angular node features (based on Pearson coefficient)
	Before	0.597
	After	0.567
	Further removal all MARTINI edges (based on Pearson coefficient)
	Before	0.597
	After	0.521

## Sheet: Figure 3(c)
Figure 3(c)
	Removal of CG graph cropping function (based on Pearson coefficient)
	Before	0.82
	After	0.809
	Removal of CG graph cropping function (based on GPU consumption (MB))
	Before	6769
	After	19706
	Removal of CG graph cropping function (based on Running time (s))
	Before	5992
	After	13794
